# Supplementary material for: Terpenoids from the Soft Coral Sinularia densa Collected in the South China Sea
Source: Mar Drugs. 2024 Sep 27;22(10):442. doi: 10.3390/md22100442 (PMC11509852; doi:10.3390/md22100442)
Supplement: Supplementary file 1 [file marinedrugs-22-00442-s001.zip]

Archive with 1 entries (1 files):
- marinedrugs-3208363-supplementary.pdf
